# Supplementary material for: Analysis of Domain-Swapped Oligomers Reveals Local Sequence Preferences and Structural Imprints at the Linker Regions and Swapped Interfaces
Source: PLoS One. 2012 Jul 27;7(7):e39305. doi: 10.1371/journal.pone.0039305 (PMC3407178; doi:10.1371/journal.pone.0039305)
Supplement: Table S1 — Dataset used to query HIDE algorithm. (XLS) [file pone.0039305.s004.xls]

## Sheet: Sheet1
Table S1: Dataset used to query HIDE algorithm
Non-redundant 3DSwap database
11BA
1A2W
1AOJ
1BH5
1BJ3
1BL9
1BLB
1BUO
1BYL
1CDC
1CKS
1CQZ
1CTS
1DDT
1DUD
1DXX
1DZ3
1E0J
1E7D
1F2N
1F61
1FLO
1FZR
1G5C
1G6U
1G85
1G96
1GME
1GP9
1H8X
1HE7
1HT9
1HUL
1HW7
1I1D
1I4M
1IIP
1ILK
1IOD
1IXX
1J30
1J4V
1JML
1JWI
1K04
1K46
1K4Z
1K50
1K75
1K9U
1KLL
1L5X
1L6W
1LGP
1LSS
1LSU
1LXE
1M3D
1MFZ
1MN3
1MO1
1N1C
1N9J
1NNQ
1NPB
1NPR
1NQB
1O4W
1O5O
1O5Q
1OM3
1OQF
1OSY
1OY0
1PYM
1Q10
1Q8M
1QB3
1QOM
1QQ2
1QWI
1QX5
1R7H
1R8J
1R9X
1S8O
1SB2
1SCE
1SJV
1SND
1SVA
1T92
1T98
1TUW
1U0R
1U4N
1U7H
1UKM
1W58
1W5F
1WKQ
1WWA
1WWC
1X0G
1XCB
1XIU
1XML
1XUU
1Y50
1Y7Q
1Y8N
1YFB
1YGT
1YVS
1ZV1
1ZVN
1ZXK
2A07
2A4E
2A5H
2A62
2A9U
2AHR
2AOA
2B48
2BB2
2BH8
2BI4
2C3B
2C5J
2CN4
2CO3
2DI3
2DSB
2DWK
2DXL
2ES0
2FI2
2FPN
2FQM
2GH8
2GSY
2GTY
2GUX
2GZA
2H5K
2HAX
2HJ1
2HKN
2HN1
2HSN
2HZK
2IF0
2IV0
2J6G
2NLU
2NZ7
2OCT
2ONT
2OQR
2OSG
2OYA
2P1J
2P67
2PA7
2PAH
2PJW
2PQM
2QDN
2QYP
2RCZ
2SPC
2VAJ
2VTY
2W1T
2Z4H
2ZEJ
2ZNH
3CYY
3FIG
5CRO
7CAT
