# Supplementary material for: Analysis of Domain-Swapped Oligomers Reveals Local Sequence Preferences and Structural Imprints at the Linker Regions and Swapped Interfaces
Source: PLoS One. 2012 Jul 27;7(7):e39305. doi: 10.1371/journal.pone.0039305 (PMC3407178; doi:10.1371/journal.pone.0039305)
Supplement: Table S2 — Performance of HIDE server for each query. (XLS) [file pone.0039305.s005.xls]

## Sheet: Sheet1
Table S2: Performance of HIDE server for each query.
Entries for which non-domain-swapped homologue was found	Entries for which hinge identified	Entries for which no non-domain-swapped homologues found	Entries in which swapped domain is missing in non-domain swapped form
11BA	11BA	1BUO	1IIP
1A2W	1A2W	1BYL	1BL9
1AOJ	1AOJ	1E7D	1CQZ
1CDC	1CDC	1FZR	1X0G
1CKS	1CKS	1G5C	1NQB
1DDT	1DDT	1G6U	1Q8M
1DXX	1DXX	1HUL	1T92
1DZ3	1DZ3	1K4Z	2CO3
1E0J	1E0J	1K75	2PAH
1F2N	1F2N	1L6W	2W1T
1G96	1G96	1LGP	1BH5
1GP9	1GP9	1LSS	1HW7
1H8X	1H8X	1LSU	1R8J
1HE7	1HE7	1M3D	1S8O
1HT9	1HT9	1N1C	2QDN
1I4M	1I4M	1NPB	1Y8N
1J30	1J30	1O4W	2HSN
1J4V	1J4V	1OSY	2J6G
1JML	1JML	1QWI
1K04	1K04	1R9X
1K9U	1K9U	1T98
1LXE	1LXE	1TUW
1MN3	1MN3	1U7H
1N9J	1N9J	1XCB
1NNQ	1NNQ	1XML
1NPR	1NPR	1Y7Q
1OY0	1OY0	1YGT
1Q10	1Q10	1ZV1
1QB3	1QB3	2A5H
1QOM	1QOM	2A9U
1QQ2	1QQ2	2AHR
1R7H	1R7H	2DI3
1SCE	1SCE	2DSB
1SJV	1SJV	2DXL
1SND	1SND	2FI2
1U4N	1U4N	2FPN
1W5F	1W5F	2FQM
1WKQ	1WKQ	2GH8
1WWC	1WWC	2HJ1
1XIU	1XIU	2HZK
1Y50	1Y50	2P1J
1YFB	1YFB	2P67
1YVS	1YVS	2PA7
2AOA	2AOA	2PJW
2B48	2B48	2VTY
2BH8	2BH8	2Z4H
2C5J	2C5J	2ZEJ
2CN4	2CN4	3FIG
2DWK	2DWK	1FLO
2ES0	2ES0	1W58
2H5K	2H5K	2GSY
2HAX	2HAX	1DUD
2HKN	2HKN	1ILK
2HN1	2HN1	1MFZ
2NLU	2NLU	2A4E
2NZ7	2NZ7	2GTY
2OCT	2OCT	2GUX
2ONT	2ONT	2RCZ
2OQR	2OQR	3CYY
2OYA	2OYA	1F61
5CRO	5CRO	1O5O
1BL9	1BL9	1O5Q
1BJ3	1BJ3	1OQF
1GME	1GME	1PYM
1IOD	1IOD	1U0R
1IXX	1IXX	2BI4
1JWI	1JWI	2IV0
1K50	1K50	7CAT
1OM3	1OM3	1G85
1SB2	1SB2	1I1D
1UKM	1UKM	1QX5
2QYP	2QYP	1SVA
2ZNH	2ZNH	1WWA
1KLL	1KLL	1ZVN
1L5X	1L5X	1ZXK
1V0R	1V0R	2OSG
1XUU	1XUU	2SPC
2C3B	2C3B	1CTS
2PQM	2PQM
1K46	1K46
2A07	2A07
2A62	2A62
2GZA	2GZA
2IF0	2IF0
1BLB	1BLB
2BB2	2BB2
1IIP
1BL9
1CQZ
1X0G
1NQB
1Q8M
1T92
2CO3
2PAH
2W1T
1BH5
1HW7
1R8J
1S8O
2QDN
1Y8N
2HSN
2J6G
