# Supplementary material for: Analysis of Domain-Swapped Oligomers Reveals Local Sequence Preferences and Structural Imprints at the Linker Regions and Swapped Interfaces
Source: PLoS One. 2012 Jul 27;7(7):e39305. doi: 10.1371/journal.pone.0039305 (PMC3407178; doi:10.1371/journal.pone.0039305)
Supplement: Table S3 — Number of interactions in DSI and NDSI per 1 Å2 for non-redundant 3DSwap database. (XLS) [file pone.0039305.s006.xls]

## Sheet: Sheet1
Table S3:	Number of interactions in DSI and NDSI per 1Å2 for non-redundant 3DSwap database.
PDBID	No. of Disulfide bonds in DSI	No. of Disulfide bonds in NDSI	No. of Electrostatic Interactions in DSI	No. of Electrostatic Interactions in NDSI	No. of Hydrophobic Interactions in DSI	No. of Hydrophobic Interactions in NDSI	Avg Protrusion Idenx in DSI	Avg Protrusion Idenx in NDSI	No. of Salt-bridges in DSI	No. of Salt-bridges in NDSI	No. of Short Contacts in DSI	No. of Short Contacts in NDSI	No. of structural segments in DSI	No. of structural segments in NDSI	No. of VanderWaals Interactions in DSI	No. of VanderWaals Interactions in NDSI	H-Bonds in SI	H-Bonds in NSI	SI Interface area	NSI Interface area
11BA	0	0.00558425	0.0618863	0	0.016503	0.00279213	1.38745	0.229457	0.00825151	0	0	0.00558425	0.0103144	0.00837638	7.53981	1.68086	0.0639492	0.0111685	484.76	358.15
1A2W	0	0	0.0940817	0.0044833	0.0235204	0.00224165	1.41643	0.447994	0.0147003	0	0	0	0.0176403	0.0112082	10.8194	2.95449	0.0176403	0.0156915	340.13	446.1
1AOJ	0	0	0.0110156	0	0.0130555	0	0.541614	0.0170716	0.00203992	0	0.000407983	0	0.00163193	0.0021692	2.0542	0.0932755	0.0073437	0	2451.08	461
1BH5	0	0	0.0285307	0.0297642	0.00815162	0.0289138	1.66951	0.688488	0.00407581	0.00680324	0.00203791	0	0.0163032	0.00680324	4.53026	5.74194	0.0183411	0.0289138	490.7	1175.91
1BJ3	0.00208199	0	0.0208199	0.00348468	0.0124919	0	1.26379	0.110081	0	0	0.00208199	0	0.00624597	0	9.04208	1.08025	0.0458038	0.00348468	480.31	286.97
1BL9	0	0	0.0229512	0	0.0258201	0.00123227	1.6372	0.296977	0	0	0	0	0.0229512	0.00739362	6.78926	1.94329	0.044468	0.013555	697.13	811.51
1BUO	0	0	0	0.0162131	0.0331192	0.00463231	2.00894	0.457811	0	0	0.00662383	0	0.00662383	0.00926462	6.67682	4.03243	0.0529907	0.0231616	301.94	431.75
1BYL	0	0	0.00803643	0	0.0669703	0.0119494	2.06793	0.133738	0.00535762	0	0	0	0.0107152	0.00477977	9.71069	1.00136	0.042861	0	373.3	418.43
1CDC	0	0	0.0282249	0	0.0485116	0	1.8908	0.0959181	0.00529217	0	0.00264609	0	0.00441014	0.00388018	9.59471	0.0485023	0.0432194	0	1133.75	1030.88
1CKS	0	0	0	0	0	0	1.96997	0.267464	0.00675767	0	0	0	0	0	0.00450511	0	0.0382935	0.00349718	443.94	571.89
1CQZ	0	0	0.00850234	0.0161415	0	0	0.410727	0.415948	0	0.00717399	0	0	0.00132849	0.010761	0.62625	3.47759	0.00292268	0.017935	3763.67	557.57
1CTS	0	0	0.078533	0.0232847	0.0549731	0.0172972	1.94715	0.603767	0.0235599	0.00266111	0.0392665	0.00332639	0.0235599	0.00532223	12.6438	4.32963	0.0628264	0.0172972	254.67	1503.13
1DDT	0	0	0.0643472	0	0.0151931	0	1.06058	0	0.00536227	0	0	0	0.0187679	0	6.78148	0	0.033961	0	1118.93	671.64
1DUD	0	0	0.0160724	0.00524191	0.0441992	0.0340724	1.73847	0.504919	0	0	0	0	0.00803622	0.00786287	7.37323	3.20019	0.0562535	0.022715	746.62	1144.62
1DXX	0	0	0.00923351	0	0.00105526	0.0248122	0.422745	0.344935	0.00263815	0	0	0	0.00211052	0.00902262	1.08454	3.27747	0.00659537	0.0225566	3790.54	443.33
1DZ3	0	0	0.0281555	0	0.0364365	0	1.17657	0	0.00662482	0	0.00496861	0	0.00331241	0	2.86358	0	0.0347803	0	603.79	143.24
1E0J	0	0	0.0906038	0.0699637	0.0429668	0	1.37721	0.473069	0.00653842	0.00261058	0.0046703	0.0062654	0.0140109	0.0219289	7.43699	3.05647	0.0270877	0.0344597	2141.19	1915.28
1E7D	0	0	0.0160015	0.00237716	0.00369265	0.0202059	0.446423	0.423384	0	0.00237716	0.000615441	0.00118858	0.00184632	0.0059429	1.32412	2.88468	0.00769302	0.014263	3249.7	841.34
1F2N	0	0	0.00933206	0.0777907	0.0163311	0.0129651	1.54441	0.697394	0.00233301	0.0129651	0	0.00432171	0.00699904	0.0216085	4.07811	6.80237	0.0209971	0.073469	428.63	231.39
1F61	0	0	0.0411692	0.0360603	0.0523972	0.00655641	0.910837	0.408579	0.00499021	0.00491731	0	0	0.0124755	0.0131128	7.93568	3.59619	0.0424168	0.0295038	801.57	610.09
1FLO	0	0	0.0049509	0.0231992	0.0115521	0.00144995	1.11323	0.709039	0.0016503	0.00144995	0	0.00144995	0.00990181	0.0130495	1.54963	4.02071	0.00825151	0.0347987	605.95	689.68
1FZR	0	0	0.0367872	0	0.0457054	0	1.76544	0	0.00557383	0	0	0	0.0133772	0	9.11878	0	0.0234101	0	897.05	633.84
1G5C	0	0	0.0243981	0.0695977	0.0213483	0.011931	0.962823	0.672016	0	0.00397701	0	0	0.00762439	0.0139195	2.05706	5.31528	0.00304976	0.0338046	655.79	502.89
1G6U	0	0	0.00353544	0	0.0565671	0.0117454	1.01541	0.200728	0.0176772	0	0	0	0.0106063	0.0117454	1.88086	2.57223	0.0212127	0	282.85	85.14
1G85	0	0	0.0267961	0	0.0315811	0	1.06417	0	0.00287101	0	0	0	0.00861302	0	3.7792	0	0.015312	0	1044.93	287.53
1G96	0	0	0.0199808	0	0.0292027	0.00839151	1.31466	0.165279	0.00614793	0	0	0	0.00461095	0.00335661	6.17406	0.98852	0.0253602	0.00335661	1301.25	595.84
1GME	0	0	0.0936064	0.104241	0.0568324	0.00863143	2.1388	0.837675	0.000557181	0.00177055	0	0.00199187	0.0133723	0.00597561	6.53573	4.98476	0.0267447	0.0243451	1794.75	9036.74
1GP9	0	0	0.0180032	0.0482189	0	0	0.796543	0.232475	0.00600108	0.00602736	0	0	0.0120022	0.0120547	2.53846	2.50136	0.0300054	0.0301368	499.91	165.91
1H8X	0	0	0.102224	0	0.0278793	0	1.44223	0.391808	0.0154885	0	0	0	0.0185862	0.0101446	11.6814	3.39082	0.0805402	0.00507228	322.82	394.3
1HE7	0	0	0.0194563	0.012006	0.0601376	0	2.20355	0.134914	0.00353751	0	0.00530626	0	0.00707501	0.0034303	9.52827	0.188666	0.0477563	0.00686059	565.37	583.04
1HT9	0	0	0.0361461	0	0.0112957	0	0.543011	0	0.00282392	0	0.00112957	0	0.00451827	0	1.4899	0	0.0067774	0	1770.59	196.13
1HUL	0	0.0029577	0.0278618	0.0192251	0.0384758	0	1.20955	0.452958	0.00530701	0	0	0.0029577	0.00530701	0.0029577	4.71395	2.59834	0.015921	0.0118308	753.72	676.2
1HW7	0	0	0.0355992	0.00483209	0.0412201	0.0173955	1.47423	0.414467	0.00187364	0.00193283	0	0	0.0112418	0.00966417	6.2692	2.66634	0.0299783	0.0125634	1067.44	1034.75
1I1D	0	0	0.0903741	0.00681071	0.0198382	0.0204321	1.66332	0.53585	0	0	0	0	0.00440849	0.0136214	9.05724	2.80772	0.0551061	0.0119187	453.67	587.31
1I4M	0.00307394	0	0.0445722	0.00438011	0.0245915	0.00219005	0.991224	0.541162	0.00307394	0	0.00307394	0.00219005	0.0153697	0.00876021	4.10371	4.46552	0.0215176	0.0131403	650.63	456.61
1IIP	0	0	0.0173551	0.0556545	0.0115701	0.050089	0.975124	0.498052	0	0.0111309	0.0115701	0	0.00578503	0.0111309	3.85283	3.12222	0	0.0111309	345.72	359.36
1ILK	0	0	0.0301312	0	0.0459898	0	1.16151	0.176872	0.00634342	0	0.00158585	0	0.00792927	0.00705231	3.86473	0.932668	0.0269595	0.00705231	1261.15	567.19
1IOD	0.00128039	0	0.0217667	0	0.00512157	0	1.17973	0	0.00128039	0	0.00256079	0	0.00512157	0	6.74383	0	0.029449	0	781.01	265.01
1IXX	0.00236899	0	0.018952	0.00499463	0.011845	0	1.44563	0.241965	0	0	0.00236899	0	0.011845	0.00249732	9.28409	2.06778	0.00236899	0.00249732	422.12	400.43
1J30	0	0	0.0597275	0	0.0212589	0	0.816768	0	0.00809864	0	0	0	0.0182219	0	8.49244	0	0.0344192	0	987.82	189.09
1JML	0	0	0.0341404	0	0.0997952	0.0050005	2.82137	0.0870754	0.00525238	0.00333367	0	0	0.00525238	0.00333367	13.5826	0.701737	0.0787857	0.00166683	380.78	599.94
1JWI	0.00136468	0	0.0245643	0	0.00682342	0	1.16522	0	0	0	0.00136468	0	0.00682342	0	5.3946	0	0.0177409	0	732.77	292.54
1K04	0	0	0.0186192	0	0.0446861	0	1.33127	0.0962126	0.00372384	0	0	0	0.00558576	0.0047372	2.22965	0.246335	0.0093096	0.0047372	1074.16	422.19
1K46	0	0	0.0339815	0	0.0377572	0	1.4271	0	0.0050343	0	0.00125857	0	0.0050343	0	8.9535	0	0.0415329	0	794.55	479.54
1K4Z	0	0.0043247	0	0	0.0229865	0	1.31879	0.138736	0	0	0	0	0.00707276	0.0172988	0	0	0.0141455	0.0043247	565.55	231.23
1K50	0	0	0.0375695	0.00166589	0.0851575	0	2.80128	0.0480942	0.00500927	0.00166589	0	0	0.00500927	0.00333178	12.9289	0.613047	0.0851575	0	399.26	600.28
1K75	0	0	0.0577453	0.00454133	0.036747	0.00794732	1.08803	0.280904	0.0113741	0.00113533	0	0	0.012249	0.00908265	6.23999	2.71571	0.0568704	0.0147593	1142.95	880.8
1K9U	0	0	0.0538531	0.0199521	0.0346198	0.00166268	1.25054	0.502411	0	0.00166268	0	0	0.00641108	0.00332535	4.62495	2.19972	0.00897551	0.0182894	779.9	601.44
1KLL	0	0	0.0426221	0.0108585	0.119342	0	0.804791	0.258432	0.00852442	0	0.0767198	0.0130302	0.0170488	0.00434339	58.7034	9.55111	0.0681954	0.00651508	234.62	460.47
1L5X	0	0	0	0.0124308	0.100705	0.03538	1.53273	0.746249	0	0.00191243	0.0111894	0	0	0.013387	4.1289	4.54011	0.156652	0.0258178	89.37	1045.79
1L6W	0	0	0.0236782	0.00527104	0.0405913	0.0390057	1.23902	0.484371	0	0.00105421	0.000845652	0.000527104	0.016913	0.0184486	4.91239	3.7203	0.00676521	0.00737945	1182.52	1897.16
1LGP	0	0	0.0103071	0	0.0183237	0	0.667776	0.039707	0.00229046	0	0	0	0.00229046	0.00302645	2.92225	0.0907935	0.0175602	0	2619.56	660.84
1LSS	0	0	0.0560248	0	0.0581796	0	1.08852	0.0544614	0.0086192	0	0.0021548	0	0.0043096	0.00746046	3.61576	0.0149209	0.0193932	0	464.08	134.04
1LSU	0	0	0.0672353	0	0.0307361	0	1.16211	0	0.00576302	0	0.00384202	0	0.00768403	0	5.10796	0	0.0192101	0	520.56	147.88
1LXE	0	0	0.0218579	0	0.0437158	0	1.46829	0.265484	0.010929	0	0	0	0.010929	0.00693938	8.10109	1.18317	0.0409836	0	732	576.42
1M3D	0	0	0.00749639	0.026531	0.0618452	0.00728302	2.09086	0.509546	0	0.00312129	0	0	0.0149928	0.0124852	13.3023	3.47764	0.0468525	0.0182075	533.59	1922.28
1MFZ	0	0	0.035563	0	0.0152833	0	0.915522	0	0.00264518	0	0.00176346	0	0.0061721	0	3.14806	0	0.0476133	0	3402.41	687.28
1MN3	0.00504681	0	0.012617	0	0.0201872	0	1.09904	0	0.00504681	0	0.00504681	0	0.00504681	0	1.39292	0	0.0151404	0	396.29	52.79
1MO1	0	0	0.0280761	0	0.0514728	0	2.25699	0.269095	0.00233967	0	0	0	0.0093587	0.00717013	10.0138	2.12953	0.0959266	0.0179253	427.41	557.87
1N1C	0	0	0.00767961	0.0120532	0.0351982	0.00219149	1.21731	0.208729	0.00127993	0.00219149	0.000639967	0	0.00639967	0.00657448	4.99814	0.462405	0.0339183	0.00986172	1562.58	912.62
1NNQ	0	0	0.0469013	0	0.0382426	0	0.976665	0	0.00793714	0	0	0	0.0086587	0	7.72428	0	0.0303054	0	1385.89	467.9
1NPB	0	0	0.0312263	0.0137016	0.0281036	0	1.30715	0.0963613	0.0041635	0.00391474	0	0	0.0104088	0.00391474	7.25282	0.696823	0.041635	0	960.73	510.89
1NPR	0	0	0.0363891	0	0.00727782	0	0.788607	0	0	0	0	0	0.00363891	0	0.754164	0	0.00363891	0	1099.23	97.46
1NQB	0	0	0.0110146	0.0237344	0.00440582	0	0.807341	0.219682	0	0	0	0	0.00495655	0.0089004	1.69955	1.25792	0.00936237	0.0089004	5447.34	1011.19
1O4W	0	0	0.0313228	0	0.0274075	0	1.52428	0	0.00391535	0	0	0	0.00391535	0	4.98033	0	0.0156614	0	510.81	100.67
1O5O	0	0	0.0582697	0.0195976	0.0122673	0.0152426	1.65624	0.310535	0.0122673	0.00217751	0	0	0.0122673	0.0130651	10.0807	2.54986	0.0368019	0.0174201	326.07	459.24
1O5Q	0	0	0.0302977	0.0120808	0.0334869	0.00966464	0.981933	0.235455	0.00478385	0.00966464	0	0	0.00797308	0.014497	4.10375	2.9308	0.0271085	0.0169131	1254.22	413.88
1OM3	0	0	0.0088987	0.0122498	0.00278084	0.0146998	0.768948	0.630889	0.00139042	0	0	0	0.00472744	0.0171497	1.38041	5.06407	0.00695211	0.00489992	3596.03	408.17
1OQF	0	0	0.0310025	0.0106931	0.0274795	0.0085545	1.00471	0.206057	0.00634142	0.0085545	0	0	0.00915983	0.0128318	3.68578	2.55993	0.0225473	0.0149704	1419.24	467.59
1OSY	0	0	0.0115575	0.0193626	0.0647219	0.0116176	1.20115	0.483058	0	0	0	0	0.00462299	0.00774503	7.10323	2.91988	0.00693449	0.00774503	432.62	258.23
1OY0	0	0	0.032492	0.0226197	0.0502149	0.00904786	1.37868	0.248741	0.00590763	0.00301595	0.00147691	0	0.0118153	0.0120638	5.67281	2.86968	0.0177229	0.0120638	677.09	663.14
1PYM	0	0	0.0774122	0	0.0193531	0.027827	1.07736	0.649441	0.0110589	0.00206126	0	0	0.00276472	0.0123676	1.62013	4.76151	0.0193531	0.0237045	723.4	970.28
1Q8M	0	0	0.0986972	0.0200937	0.0394789	0.00879099	2.18345	0.840381	0	0.00376757	0	0.00251171	0.0263193	0.00627928	9.2907	4.01371	0.0592183	0.0200937	151.98	796.27
1QB3	0.000959444	0	0.0354994	0.00163217	0.0153511	0.00326435	1.4814	0.124306	0.00383778	0	0.000959444	0	0.00383778	0	5.73076	0.161585	0.0201483	0	1042.27	612.68
1QOM	0	0.00105268	0.0545806	0.0347383	0.022392	0.00842141	1.14233	0.477325	0.00559801	0.00631606	0	0.00315803	0.00839701	0.00842141	5.73236	4.70336	0.039186	0.0210535	714.54	949.96
1QQ2	0.0381971	0	0	0.0166452	0	0.029129	1.78189	0.689984	0	0	0.0381971	0	0.0381971	0.0249677	7.29565	4.94361	0.0381971	0.0332903	52.36	240.31
1QWI	0	0	0.0395181	0.00676041	0.0327436	0.0135208	1.38802	0.264508	0.00225818	0	0.00112909	0	0.00677453	0.00405625	7.78281	1.74148	0.0496799	0.00811249	885.67	739.6
1QX5	0	0	0.0737826	0.00517639	0.0340535	0	1.07321	0.0743847	0.00851338	0	0.000945931	0	0.00378372	0.00517639	5.14113	0.227761	0.0236483	0	1057.16	386.37
1R7H	0	0	0.0101144	0	0.0375679	0.0137302	1.33133	0.284683	0	0	0	0	0.00577968	0.00549209	4.42579	2.31492	0.0158941	0	692.08	364.16
1R8J	0	0	0.0532636	0.0221758	0.0193686	0.0316797	0.965346	0.509155	0.00807024	0.00475195	0	0	0.0161405	0.00633593	6.90974	4.21656	0.0500355	0.0142558	619.56	631.32
1R9X	0	0	0.0292649	0.0615877	0.0292649	0.00615877	1.29523	0.563503	0.00365811	0	0	0	0.0109743	0.0197081	4.98235	5.15612	0.0365811	0.0332574	546.73	811.85
1S8O	0	0	0.0210171	0.0208214	0	0.00347023	0.728692	0.326167	0.00131357	0.00347023	0	0	0.00262714	0.0138809	1.27219	3.24814	0.00722463	0.0190863	3045.14	576.33
1SB2	0	0	0.0401465	0	0.015055	0	1.45825	0.250912	0.00250916	0	0	0	0.0125458	0.00467946	8.74191	0.980346	0.0301099	0.00233973	398.54	427.4
1SCE	0	0	0.0937793	0	0	0	1.16505	0	0	0	0	0	0	0	0.0937793	0	0	0	31.99	0
1SJV	0	0	0.00475054	0	0.0178145	0	1.69101	0	0	0	0	0	0.00237527	0	5.96786	0	0.0273156	0	842.01	262.39
1SND	0	0	0.0582017	0.0355232	0.0204493	0	1.17998	0.343309	0.00314604	0	0	0	0.0078651	0.0044404	4.93928	1.94711	0.0235953	0.011101	635.72	450.41
1SVA	0	0	0.0340238	0	0.0299409	0	1.54454	0.0640646	0.00544381	0	0	0	0.00680476	0.00493754	4.86948	1.04182	0.0326628	0.00246877	734.78	405.06
1T92	0	0	0.0290465	0	0.00726164	0.0041278	1.67373	0.258524	0	0	0	0	0	0.00825559	5.98722	2.04739	0.0290465	0.00825559	275.42	242.26
1T98	0	0	0.0215442	0.0385802	0.0592465	0.0271491	1.14184	0.549654	0.00269302	0.0014289	0	0	0.0107721	0.014289	4.15803	4.26812	0.00269302	0.0200046	371.33	699.84
1TUW	0	0	0.041082	0	0.101125	0	1.96094	0.0392886	0.00632031	0	0	0	0.0126406	0	10.6055	0.0232477	0.0632031	0	316.44	258.09
1U0R	0	0	0.0367956	0.0199397	0.0210261	0.0174472	1.31753	0.43127	0.00700869	0	0	0.00249246	0.00525652	0.00996984	3.19071	4.35682	0.0122652	0.0274171	570.72	401.21
1U4N	0	0	0.0289128	0	0.0289128	0	1.03697	0.284835	0.00231302	0	0	0	0.0138781	0.0103501	4.70931	2.36758	0.0150346	0	864.67	386.47
1U7H	0	0	0.0925386	0.0200323	0.0201171	0.0173613	1.60569	0.477464	0.0160937	0.00801293	0	0	0.0160937	0.0133549	7.28037	2.99951	0.0744332	0.0280452	497.09	748.79
1UKM	0.00159821	0	0.0431517	0	0.00319642	0	1.29553	0.0159556	0.00958926	0	0.00159821	0	0.0111875	0.00322987	8.00064	0.00968961	0.0575356	0.00322987	625.7	309.61
1W58	0	0	0.0488832	0.10421	0.0285152	0	1.00064	0.288037	0.00543146	0	0	0	0.00814719	0.020842	2.93435	3.32083	0.0122208	0.0277894	736.45	143.94
1W5F	0	0	0.0458264	0.00216849	0.0137479	0	0.894938	0.0603491	0.00733222	0	0.000458264	0	0.00733222	0.00216849	2.75371	0.464057	0.0187888	0	2182.15	461.15
1WKQ	0	0	0.0232056	0.0145939	0.0580139	0.0079603	1.17755	0.452941	0.00145035	0.00265343	0	0	0.0145035	0.0106137	6.35107	5.32014	0.0261063	0.0106137	689.49	753.74
1WWA	0	0	0.023555	0	0.0529989	0	2.04502	0	0	0	0.00294438	0	0.00441657	0	8.973	0	0.0338604	0	679.26	538.16
1WWC	0	0	0.0404084	0	0.0363676	0	1.86592	0	0.00538779	0	0	0	0.00269389	0	8.82789	0	0.0323267	0	742.42	543.63
1X0G	0	0	0.0264803	0.00247412	0.0610198	0.000824708	2.04078	0.427958	0.00345395	0	0.00115132	0.00164942	0.00690791	0.00164942	10.6957	1.68323	0.0449014	0.00824708	868.57	1212.55
1XCB	0	0	0.0405972	0.0198435	0.0518742	0.00881931	1.14868	0.555551	0.011277	0.00661449	0	0	0.011277	0.013229	4.50178	2.06151	0.022554	0.0242531	443.38	453.55
1XIU	0	0	0.0327457	0	0.0382034	0.0163854	1.25946	0.231143	0.0109152	0	0.00545762	0	0.0109152	0	2.7179	1.3436	0.0218305	0	366.46	183.09
1XML	0	0	0.0208141	0.0939114	0.0135929	0.0313038	0.88175	0.750196	0.00297345	0.0052173	0	0	0.00424778	0.0208692	2.99426	5.23295	0.00892034	0.0156519	2354.17	191.67
1XUU	0	0	0.044937	0.0324175	0.00641957	0.0243132	0.827049	0.663952	0.00641957	0.0020261	0	0	0.00962935	0.00810438	2.25969	3.97419	0.0112342	0.0243132	1246.19	987.12
1Y50	0	0	0.0181511	0	0.0533857	0.00211784	1.9187	0.184379	0.00640629	0	0.00213543	0	0.00427086	0.00423567	8.68265	0.816426	0.029896	0.00423567	936.58	944.36
1Y8N	0	0	0.0501994	0.0433881	0.00286854	0	1.64249	0.373524	0.00860561	0.00964181	0	0	0.00860561	0.0192836	3.59714	3.21072	0.0286854	0.0241045	697.22	414.86
1YGT	0	0	0.0111437	0	0.0408603	0.00261897	1.94473	0.295734	0.00742914	0	0.0111437	0	0.00742914	0	12.0018	0.500223	0.0557186	0.0078569	269.21	381.83
1YVS	0	0	0.0238678	0	0.0596694	0	1.33499	0.202599	0.00596694	0	0	0	0.0149174	0.00771069	8.65903	0.817334	0.0377906	0.00385535	1005.54	778.14
1ZV1	0	0	0.0308642	0.019516	0.0257202	0.00650533	1.04467	0.167512	0.00685871	0.0130107	0	0	0.00342936	0.0130107	2.40741	1.50273	0.00514403	0.00650533	583.2	153.72
1ZVN	0	0	0.0122771	0	0.0122771	0	1.44992	0	0	0	0	0	0.0122771	0	10.5552	0	0	0	325.81	161.59
1ZXK	0	0	0.0135039	0	0.00675197	0	1.52497	0	0	0	0	0	0.0135039	0	10.2123	0	0.0101279	0	296.21	119.26
2A07	0	0	0.0188629	0.00444998	0.0238268	0	1.0045	0.286846	0.00198556	0	0	0	0.00794226	0.00889996	6.13242	0.0266999	0.0119134	0	1007.27	224.72
2A4E	0	0	0	0.102244	0.0183011	0	1.36806	0.371249	0	0	0	0	0.0183011	0.0102244	10.5231	2.21359	0.0183011	0.0255611	327.85	195.61
2A5H	0	0	0.0318441	0.0353187	0.0116762	0.00321079	1.11536	0.329764	0	0.00481618	0.00106147	0.00321079	0.00689955	0.0192647	2.33364	3.51902	0.0201679	0.0208701	1884.18	622.9
2A62	0	0	0.0203611	0	0	0	1.39365	0	0	0	0	0	0.00678702	0	10.0278	0	0.013574	0	294.68	131.66
2A9U	0	0	0.0564426	0	0.0200685	0	1.28956	0	0.00125428	0	0.00125428	0	0.00501712	0	5.34574	0	0.0213228	0	797.27	278.81
2AHR	0	0	0.0127234	0	0.0335898	0	0.878069	0	0.00101787	0	0.000508937	0	0.00508937	0	0	0	0.0274826	0	1964.88	160.87
2AOA	0	0	0.00970384	0.00975356	0.05046	0.0130047	1.13519	0.738507	0	0.00650237	0.00194077	0.00975356	0.00970384	0.00325119	2.95191	2.94558	0.0194077	0.0195071	515.26	307.58
2BB2	0	0	0.030124	0	0.00684636	0	0.887603	0.202806	0.00410782	0	0.00136927	0	0.00273854	0	1.95121	1.47264	0.00410782	0.00820412	1460.63	243.78
2BH8	0	0	0.0233616	0	0.0420508	0	2.02092	0.0507504	0.00622975	0	0	0	0.00467231	0.00326264	9.11257	0.0212072	0.0373785	0	642.08	613
2BI4	0	0	0	0	0.0439585	0.00522439	1.54987	0.160911	0	0	0	0	0	0	0	0	0.0329688	0.0104488	181.99	191.41
2C3B	0	0	0.0257745	0	0.0296407	0	1.20987	0.0270149	0.00257745	0	0.00128873	0	0.00902108	0	7.46946	0.00641684	0.0386618	0.00320842	775.96	311.68
2C5J	0	0	0.0439504	0	0.0421191	0	1.02664	0	0.0146501	0	0.00183127	0	0.0183127	0	2.27626	0	0.0238065	0	546.07	137.32
2CN4	0	0	0.0204519	0	0.0373469	0	1.64655	0.124206	0.000889213	0	0	0	0.00889213	0.00727132	9.95741	0.363566	0.041793	0	1124.59	825.16
2CO3	0	0	0.00994629	0	0.0447583	0	2.26171	0.2067	0	0	0	0	0.0124329	0.00694091	10.3242	0.284577	0.0472449	0.00231364	402.16	432.22
2DI3	0	0	0.0580653	0.0113488	0.0522587	0.0255348	0.95259	0.407819	0.00580653	0	0	0	0.0174196	0.0056744	4.86297	4.12813	0.0116131	0.0170232	344.44	352.46
2DSB	0	0	0.0242952	0.0423061	0.0092553	0.0403831	0.952058	0.555575	0.00462765	0	0	0	0.0092553	0.00769201	4.16257	5.49402	0.012726	0.017307	864.37	520.02
2DWK	0	0	0.0598312	0	0.0188941	0	2.03637	0.141807	0.00629802	0	0	0	0.012596	0	5.90125	0.255801	0.0440862	0.0144113	317.56	277.56
2DXL	0.00364937	0	0.0237209	0.00328089	0.0182468	0.0164045	1.51301	0.388507	0	0	0.00364937	0.00164045	0.0109481	0.0114831	5.3518	3.68936	0.0291949	0.0246067	548.04	609.59
2ES0	0	0	0.0333219	0	0.0222146	0.00411455	1.13963	0.126728	0.00370244	0	0	0	0.00740487	0.0082291	4.60213	0.547235	0.0240658	0	1080.37	486.08
2FPN	0	0	0.0384202	0	0.00768403	0	1.11024	0	0.00256134	0	0.00256134	0	0.0128067	0	3.74597	0	0.0665949	0	780.84	238.5
2FQM	0	0	0.0397163	0.00656814	0.0189125	0.0213465	1.54623	0.575632	0.00189125	0.00328407	0.00378251	0	0.0113475	0.00821018	4.34232	3.74713	0.0132388	0.0114943	528.75	609
2GH8	0	0	0.019548	0.0382006	0.0185706	0.00694557	1.52438	0.3896	0.00293221	0.00231519	0	0	0.0136836	0.00926076	4.67785	3.43921	0.0205255	0.0150487	1023.12	863.86
2GSY	0	0	0.00559581	0	0.00839372	0.00779332	1.35794	0.47851	0	0	0	0	0.00279791	0.0272766	0.517613	3.9668	0.00279791	0.0272766	357.41	256.63
2GTY	0	0	0.00689988	0.00236077	0.0206996	0	1.88746	0.0493402	0.00689988	0	0	0	0.0103498	0.00472155	10.3101	0.60908	0.0500241	0.00472155	579.72	423.59
2GUX	0	0	0.00457896	0.00210464	0.0251843	0.00420929	1.83452	0.461106	0.0137369	0	0	0	0.00457896	0.00420929	11.0445	2.92124	0.0847108	0.00631393	436.78	475.14
2GZA	0	0	0.0389986	0	0.0086883	0	0.764614	0	0.000493654	0	0.000394923	0	0.00592384	0	2.19439	0	0.010268	0	10128.6	75.81
2HAX	0	0	0.00864641	0	0.037828	0	1.75401	0.0301426	0	0	0.0021616	0	0.0043232	0.00196113	5.123	0.0686396	0.02702	0	925.24	509.91
2HJ1	0	0	0.0281905	0	0.0427405	0	1.32545	0	0.00181874	0	0	0	0.00363749	0	6.05369	0	0.0381936	0	1099.66	292.69
2HKN	0	0	0.0199376	0.00197992	0.067063	0	2.20026	0.0940464	0.0108751	0	0	0	0.00725005	0.00197992	8.1545	0.126715	0.0380628	0	551.72	505.07
2HN1	0	0	0.0146087	0	0.0111617	0	0.218119	0	0.00164142	0	0.000820712	0	0.00229799	0	0.905902	0	0.00393942	0	6092.27	322.38
2HSN	0	0	0.0162903	0	0.0531577	0	1.33265	0	0	0	0	0	0.00685906	0	5.74532	0	0.0120034	0	1166.34	628.24
2HZK	0	0	0.041744	0.0281427	0.0247372	0.00740598	1.01733	0.560914	0.00154607	0.00296239	0	0	0.00927644	0.00888718	4.44187	5.10124	0.0773036	0.0296239	646.8	675.13
2IF0	0	0	0.029033	0.00785595	0.0429688	0	1.6419	0.0997863	0.00348396	0	0	0	0.00696791	0.00628476	7.90742	0.219967	0.0394848	0.00157119	861.09	636.46
2IV0	0	0	0.110948	0.0356431	0.0128016	0.0275424	1.12889	0.512807	0.00853443	0.00324028	0	0.00162014	0.0128016	0.0145813	8.06503	4.06007	0.0298705	0.0210618	468.69	617.23
2J6G	0	0	0.0252765	0	0.00962916	0	1.19358	0.113845	0.00481458	0	0	0	0.00722187	0.00653531	7.98859	0.643728	0.0264802	0.00326765	830.81	306.03
2NZ7	0	0.00301805	0.0254356	0.0120722	0.0826656	0.0241444	1.44627	0.6238	0.0254356	0.0181083	0.0127178	0.00301805	0.0127178	0.0060361	5.0426	3.41039	0.0254356	0.0241444	157.26	331.34
2OCT	0	0	0.0115146	0	0.0363153	0.0125577	1.02098	0.239161	0	0	0	0	0.00265722	0.00627884	4.29761	1.85854	0.00265722	0	1129	318.53
2ONT	0	0	0.00302975	0	0.0181785	0	1.03851	0.0711598	0	0	0	0	0.0060595	0.00730594	4.95667	0.273973	0.0272678	0	660.12	273.75
2OQR	0	0	0.0442831	0.0119229	0.0460544	0	1.2022	0.243371	0.0212559	0	0	0	0.0177132	0.00953834	7.29962	1.74075	0.0531397	0	564.55	419.36
2OYA	0	0	0.0205222	0.0041855	0.0296431	0	1.37421	0.238867	0.00456048	0	0	0	0.00684073	0.008371	8.08346	2.06764	0.0205222	0.008371	438.55	238.92
2P1J	0	0	0.114521	0	0.0697084	0	1.05753	0.259259	0.0116181	0	0	0	0.0215764	0.0076365	4.46798	0.935472	0.0132778	0.00381825	602.51	261.9
2P67	0	0	0.0490129	0.00577234	0.0176991	0.017317	0.995453	0.680828	0.00272294	0	0	0	0.00816882	0.00769645	3.56025	2.61872	0.0136147	0.0192411	734.5	519.72
2PA7	0	0	0.0800397	0.0470002	0.0689998	0.00235001	1.73261	0.28602	0.00275999	0.00470002	0	0	0.01104	0.00940004	9.33705	2.43931	0.0717598	0.0282001	362.32	425.53
2PAH	0	0	0.0272695	0	0.0246724	0	0.949525	0.592047	0	0	0.0025971	0	0.0025971	0.0161806	1.91796	2.74261	0.0077913	0.0161806	770.09	247.21
2PJW	0	0	0.0140388	0.0319966	0.0405566	0.0266638	1.11938	0.484055	0.00311974	0.00533276	0	0.00266638	0.00311974	0.00533276	3.31628	2.41041	0.0405566	0.0293302	641.08	375.04
2PQM	0	0	0.0557687	0.0189787	0.0245382	0.027738	1.55126	0.542337	0.0133845	0.00437969	0	0	0.00892299	0.0160589	7.5957	4.92861	0.0289997	0.0131391	448.28	684.98
2QDN	0	0	0	0.00251915	0	0.00755744	2.5697	0.505567	0	0	0	0	0.0126727	0.0151149	11.3484	1.54172	0.0316817	0.0125957	157.82	396.96
2QYP	0	0	0.0336894	0	0.0574701	0.044238	0.838885	0.328025	0	0	0	0	0.0138721	0.00552975	4.05858	2.24508	0.00198173	0	504.61	180.84
2RCZ	0	0	0.0440687	0.0023896	0.0360562	0.0227012	1.92432	0.628704	0	0.0047792	0	0	0.0080125	0.0047792	5.21614	4.30009	0.03205	0.0143376	499.22	836.96
2SPC	0	0	0.0608988	0	0.0424875	0.00305876	1.09492	0.0619705	0.0198275	0	0.01133	0	0.00991375	0.00305876	4.60281	0.373169	0.03399	0	706.09	326.93
2VAJ	0	0	0	0	0.0922935	0	2.07971	0.0814216	0	0	0	0	0.025171	0.00728279	13.6888	0.0145656	0.0335613	0	238.37	274.62
2VTY	0	0	0.0470838	0.00874075	0.0514979	0.00874075	1.03234	0.188858	0.00294273	0	0.00294273	0	0.0117709	0	7.73351	0.795408	0.027956	0	679.64	343.22
2W1T	0	0	0.0445065	0	0.0372613	0	1.03772	0	0.00103504	0	0.00207007	0	0.00207007	0	4.83569	0	0.0186306	0	966.15	0
2Z4H	0	0	0.0114017	0.00585969	0.00670691	0.00732461	0.950698	0.763884	0.00134138	0.00146492	0.000670691	0.00146492	0.00402414	0.00439477	1.94634	3.60224	0.00804829	0.0175791	1491	682.63
2ZEJ	0	0	0	0	0.0363809	0	0.961452	0.214765	0	0	0	0	0.0126542	0.00938659	0	0	0.056944	0.00469329	632.2	213.07
2ZNH	0	0	0.0308369	0.001647	0.0665798	0	1.49294	0.0562532	0.00560672	0	0.00070084	0	0.0119143	0.003294	10.4691	0.113643	0.0560672	0	1426.86	1214.33
3CYY	0	0	0.0140453	0.00460373	0.0102148	0.0184149	0.642241	0.649656	0	0.00460373	0	0	0.00191527	0.00230187	1.8559	3.23182	0.000638423	0.00230187	1566.36	868.86
3FIG	0	0	0.0597288	0.0345178	0.0199096	0.00817528	1.20005	0.69206	0.0119458	0.00363346	0.00199096	0	0.0318554	0.014988	8.53525	4.72259	0.0696836	0.029976	502.27	2201.76
5CRO	0	0	0.0310476	0	0.0221769	0	1.66251	0	0.00887075	0	0.00443538	0	0	0	4.66158	0	0.0177415	0	225.46	84.59
7CAT	0	0	0.051605	0.0568266	0.0127563	0.00174851	1.27501	0.344133	0.00579831	0.00174851	0.00115966	0.00349702	0.00695797	0.00874256	5.05381	2.45229	0.0255126	0.00699405	1724.64	1143.83
Table VI:	Average Number of interactions in DSI and NDSI per 1Å2 for non-redundant 3DSwap database.
	No. of Disulfide bonds in DSI	No. of Disulfide bonds in NDSI	No. of Electrostatic Interactions in DSI	No. of Electrostatic Interactions in NDSI	No. of Hydrophobic Interactions in DSI	No. of Hydrophobic Interactions in NDSI	Avg Protrusion Idenx in DSI	Avg Protrusion Idenx in NDSI	No. of Salt-bridges in DSI	No. of Salt-bridges in NDSI	No. of Short Contacts in DSI	No. of Short Contacts in NDSI	No. of structural segments in DSI	No. of structural segments in NDSI	No. of VanderWaals Interactions in DSI	No. of VanderWaals Interactions in NDSI	Hydrogen Bonds in DSI	Hydrogen Bonds in NDSI	DSI Interface area	NDSI Interface area
Average	0.00034866	9.9049e-05	0.0328823	0.0121762	0.0314065	0.00699416	1.33508	0.278811	0.00442865	0.00146225	0.00190981	0.000465006	0.00901066	0.00676391	6.062	1.92274	0.0300643	0.00994423	966.135	567.83
